# Supplementary material for: Home Range and Habitat Use of the Swan Goose (Anser cygnoides L. 1758) during Wintering in the Seocheon Tidal Flat, South Korea, Using GPS-Based Telemetry
Source: Animals (Basel). 2022 Nov 6;12(21):3048. doi: 10.3390/ani12213048 (PMC9658776; doi:10.3390/ani12213048)
Supplement: Supplementary file 1 [file animals-12-03048-s001.zip]

Archive with 1 entries (1 files):
- animals-1965665-supplementary.xlsx
