# Supplementary material for: Home Range and Habitat Use of the Swan Goose (Anser cygnoides L. 1758) during Wintering in the Seocheon Tidal Flat, South Korea, Using GPS-Based Telemetry
Source: Animals (Basel). 2022 Nov 6;12(21):3048. doi: 10.3390/ani12213048 (PMC9658776; doi:10.3390/ani12213048)
Supplement: Supplementary file 1 [file animals-12-03048-s001.zip › animals-1965665-supplementary.xlsx]

## Sheet: Sheet1
Date	No. of individuals
2017-10-17	24
2017-10-24	16
2017-11-03	33
2017-11-05	35
2017-11-07	35
2017-11-11	35
2017-11-15	42
2017-11-25	46
2017-12-05	54
2017-12-10	54
2017-12-16	38
2017-12-20	38
2017-12-21	40
2017-12-27	40
2018-01-03	33
2018-01-13	33
2018-01-19	33
2018-01-22	33
2018-02-03	33
